# Supplementary material for: Neurogranin Promotes Neuronal Maturation and Network Activity Through Ca2+/Calmodulin Signaling
Source: Int J Mol Sci. 2026 Apr 6;27(7):3306. doi: 10.3390/ijms27073306 (PMC13073677; doi:10.3390/ijms27073306)
Supplement: Supplementary file 1 [file ijms-27-03306-s001.zip]

Archive with 1 entries (1 files):
- ijms-4226356-supplementary.pdf
